# Supplementary material for: ﻿New stenurothripid thrips from mid-Cretaceous Kachin amber (Thysanoptera, Stenurothripidae)
Source: Zookeys. 2024 Feb 21;1192:197–212. doi: 10.3897/zookeys.1192.117754 (PMC10902785; doi:10.3897/zookeys.1192.117754)
Supplement: XML Treatment for Parallelothrips [file zookeys.1192.117754-treatment1.xml]

<!DOCTYPE tp:taxon-treatment
  PUBLIC "-//TaxonX//DTD Taxonomic Treatment Publishing DTD v0 20100105//EN" "tax-treatment-NSO.dtd">
<tp:taxon-treatment xmlns:tp="http://www.plazi.org/taxpub"><tp:treatment-meta><kwd-group><label>Taxon classification</label><kwd>
              <named-content content-type="kingdom">Animalia</named-content>
            </kwd><kwd>
              <named-content content-type="order">Thysanoptera</named-content>
            </kwd><kwd>
              <named-content content-type="family">Stenurothripidae</named-content>
            </kwd></kwd-group><mixed-citation publication-type="journal"><person-group><name><surname>Guo</surname><given-names>Dawei</given-names></name><name><surname>Engel</surname><given-names>Michael S.</given-names></name><name><surname>Shih</surname><given-names>Chungkun</given-names></name><name><surname>Ren</surname><given-names>Dong</given-names></name></person-group><article-title>﻿New stenurothripid thrips from mid-Cretaceous Kachin amber (<tp:taxon-name><tp:taxon-name-part taxon-name-part-type="order">Thysanoptera</tp:taxon-name-part></tp:taxon-name>, <tp:taxon-name><tp:taxon-name-part taxon-name-part-type="family">Stenurothripidae</tp:taxon-name-part></tp:taxon-name>)</article-title><source>Zookeys</source><day>21</day><month>02</month><year>2024</year><volume>1192</volume><fpage>197</fpage><lpage>212</lpage><pub-id pub-id-type="doi">10.3897/zookeys.1192.117754</pub-id></mixed-citation></tp:treatment-meta><tp:nomenclature><label>﻿</label><tp:taxon-name>
            <object-id xmlns:xlink="http://www.w3.org/1999/xlink" content-type="arpha" xlink:type="simple">0C5A9F67-5F9D-5F4B-9293-5405383FE3AD</object-id>
            <tp:taxon-name-part taxon-name-part-type="genus" reg="Parallelothrips">Parallelothrips</tp:taxon-name-part>
            <object-id xmlns:xlink="http://www.w3.org/1999/xlink" content-type="zoobank" xlink:type="simple">https://zoobank.org/889D330E-E93A-4171-A53A-0A3A3F45B90C</object-id>
          </tp:taxon-name><tp:taxon-authority>Guo, Engel, Shih &amp; Ren</tp:taxon-authority><tp:taxon-status xmlns:xlink="http://www.w3.org/1999/xlink" xlink:type="simple">gen. nov.</tp:taxon-status></tp:nomenclature><tp:treatment-sec sec-type="type species" id="SECID0E6XAE"><title>Type species.</title><p><italic><tp:taxon-name><tp:taxon-name-part taxon-name-part-type="genus" reg="Parallelothrips">Parallelothrips</tp:taxon-name-part><tp:taxon-name-part taxon-name-part-type="species" reg="separatus">separatus</tp:taxon-name-part></tp:taxon-name></italic> Guo, Engel, Shih &amp; Ren, sp. nov.</p></tp:treatment-sec><tp:treatment-sec sec-type="etymology" id="SECID0EQYAE"><title>Etymology.</title><p>The new generic name is a combination of the Ancient Greek adjective <italic>πᾰρᾰ́λληλος</italic> (<italic>parállēlos</italic>, meaning, “parallel”) and the Ancient Greek noun <italic>θρίψ</italic> (<italic>thrips</italic>, meaning, “woodworm”). The name refers to the two parallel rows of marginal setae on the pronotum. The gender of the name is masculine.</p></tp:treatment-sec><tp:treatment-sec sec-type="diagnosis" id="SECID0E5YAE"><title>Diagnosis.</title><p>Antenna (Fig. <xref ref-type="fig" rid="F1">1</xref>) with nine antennomeres, antennomeres III and IV asymmetrical inverse cone-shaped, stouter than distal antennomeres, each with a broad-based conical sensorium. Head (Fig. <xref ref-type="fig" rid="F1">1C</xref>) dorsally with transverse striations basally, cheek rounded behind compound eye. Compound eye prolonged ventrally. Pronotum wider than head, with striate sculpture basally, studded with regular rows of setae on both anterior and posterior margins, posteroangular setae long and stout. Mesonotum (Fig. <xref ref-type="fig" rid="F1">1C</xref>) not adjoined to pronotum, with distinct separation between segments. Fore wing (Fig. <xref ref-type="fig" rid="F2">2A</xref>) narrow, with two longitudinal veins and two crossveins visible, wing surface covered with microtrichia (Fig. <xref ref-type="fig" rid="F2">2B</xref>), fringe cilia of posterior margin longer than those of anterior margin and slightly undulate, wavy duplicated cilia present around wing tip. Hind wing (Fig. <xref ref-type="fig" rid="F2">2C</xref>) nearly transparent, surface covered with microtrichia, with one distinct longitudinal vein. Abdomen 10-segmented, about as wide as thorax at widest point, with some strong setae near apex; female segments VIII–X coniform, male (Fig. <xref ref-type="fig" rid="F3">3D</xref>) segment X rounded.</p><fig id="F1" position="float" orientation="portrait"><object-id xmlns:xlink="http://www.w3.org/1999/xlink" content-type="doi" xlink:type="simple">10.3897/zookeys.1192.117754.figure1</object-id><object-id xmlns:xlink="http://www.w3.org/1999/xlink" content-type="arpha" xlink:type="simple">4BB68339-1E9D-585D-BF71-DB16B054042A</object-id><label>Figure 1.</label><caption><p><italic><tp:taxon-name><tp:taxon-name-part taxon-name-part-type="genus" reg="Parallelothrips">Parallelothrips</tp:taxon-name-part><tp:taxon-name-part taxon-name-part-type="species" reg="separatus">separatus</tp:taxon-name-part></tp:taxon-name></italic> gen. et sp. nov.; holotype male (CNU-THY-MA2016116) <bold>A</bold> dorsal view <bold>B</bold> ventral view <bold>C</bold> head and pronotum, dorsal view <bold>D</bold> left antenna, conical sensorium present on antennomeres III–IV.</p></caption><graphic xmlns:xlink="http://www.w3.org/1999/xlink" xlink:href="zookeys-1192-197_article-117754__-g001.jpg" position="float" orientation="portrait" xlink:type="simple" id="oo_990499.jpg"><uri content-type="original_file" xlink:type="simple">https://binary.pensoft.net/fig/990499</uri></graphic></fig><fig id="F2" position="float" orientation="portrait"><object-id xmlns:xlink="http://www.w3.org/1999/xlink" content-type="doi" xlink:type="simple">10.3897/zookeys.1192.117754.figure2</object-id><object-id xmlns:xlink="http://www.w3.org/1999/xlink" content-type="arpha" xlink:type="simple">0BC5050A-7742-51D2-907A-627D888187E2</object-id><label>Figure 2.</label><caption><p><italic><tp:taxon-name><tp:taxon-name-part taxon-name-part-type="genus" reg="Parallelothrips">Parallelothrips</tp:taxon-name-part><tp:taxon-name-part taxon-name-part-type="species" reg="separatus">separatus</tp:taxon-name-part></tp:taxon-name></italic> gen. et sp. nov.; holotype male (CNU-THY-MA2016116) <bold>A</bold> right fore wing, dorsal view, the foremost fringe cilium lacks a corresponding anteromarginal setae (indicated by black arrows) <bold>B</bold> microtrichia of anterior wing margin <bold>C</bold> surface of hind wing, covered with microtrichia <bold>D</bold> ventral view of left antenna <bold>E</bold> antennomere V, showing rounded annulation sculpture and microtrichia <bold>F</bold> dorsal view of hind leg (from metafemur onward).</p></caption><graphic xmlns:xlink="http://www.w3.org/1999/xlink" xlink:href="zookeys-1192-197_article-117754__-g002.jpg" position="float" orientation="portrait" xlink:type="simple" id="oo_990500.jpg"><uri content-type="original_file" xlink:type="simple">https://binary.pensoft.net/fig/990500</uri></graphic></fig></tp:treatment-sec><tp:treatment-sec><!--Section generated to contain objects referenced in tp:taxon-treatment.--><fig id="F3" position="float" orientation="portrait"><object-id xmlns:xlink="http://www.w3.org/1999/xlink" content-type="doi" xlink:type="simple">10.3897/zookeys.1192.117754.figure3</object-id><object-id xmlns:xlink="http://www.w3.org/1999/xlink" content-type="arpha" xlink:type="simple">1B49ADB1-2B03-56B9-824A-4E292E4B65AA</object-id><label>Figure 3.</label><caption><p><italic><tp:taxon-name><tp:taxon-name-part taxon-name-part-type="genus" reg="Parallelothrips">Parallelothrips</tp:taxon-name-part><tp:taxon-name-part taxon-name-part-type="species" reg="separatus">separatus</tp:taxon-name-part></tp:taxon-name></italic> gen. et sp. nov. <bold>A</bold> female (CNU-THY-MA2016117), dorsal view <bold>B</bold> fore leg of male (CNU-YHY-MA2016116), vesicle cone-shaped at the tip <bold>C</bold> mouth cone (CNU-THY-MA2016116), mp indicated: maxillary palpus, lp indicated: labial palpus <bold>D</bold> distal abdominal segments of male (CNU-THY-MA2016116), spine on segment IX (indicated by a white arrow).</p></caption><graphic xmlns:xlink="http://www.w3.org/1999/xlink" xlink:href="zookeys-1192-197_article-117754__-g003.jpg" position="float" orientation="portrait" xlink:type="simple" id="oo_990501.jpg"><uri content-type="original_file" xlink:type="simple">https://binary.pensoft.net/fig/990501</uri></graphic></fig></tp:treatment-sec></tp:taxon-treatment>
