# Supplementary material for: ﻿New stenurothripid thrips from mid-Cretaceous Kachin amber (Thysanoptera, Stenurothripidae)
Source: Zookeys. 2024 Feb 21;1192:197–212. doi: 10.3897/zookeys.1192.117754 (PMC10902785; doi:10.3897/zookeys.1192.117754)
Supplement: XML Treatment for Parallelothrips separatus [file zookeys.1192.117754-treatment2.xml]

<!DOCTYPE tp:taxon-treatment
  PUBLIC "-//TaxonX//DTD Taxonomic Treatment Publishing DTD v0 20100105//EN" "tax-treatment-NSO.dtd">
<tp:taxon-treatment xmlns:tp="http://www.plazi.org/taxpub"><tp:treatment-meta><kwd-group><label>Taxon classification</label><kwd>
              <named-content content-type="kingdom">Animalia</named-content>
            </kwd><kwd>
              <named-content content-type="order">Thysanoptera</named-content>
            </kwd><kwd>
              <named-content content-type="family">Stenurothripidae</named-content>
            </kwd></kwd-group><mixed-citation publication-type="journal"><person-group><name><surname>Guo</surname><given-names>Dawei</given-names></name><name><surname>Engel</surname><given-names>Michael S.</given-names></name><name><surname>Shih</surname><given-names>Chungkun</given-names></name><name><surname>Ren</surname><given-names>Dong</given-names></name></person-group><article-title>﻿New stenurothripid thrips from mid-Cretaceous Kachin amber (<tp:taxon-name><tp:taxon-name-part taxon-name-part-type="order">Thysanoptera</tp:taxon-name-part></tp:taxon-name>, <tp:taxon-name><tp:taxon-name-part taxon-name-part-type="family">Stenurothripidae</tp:taxon-name-part></tp:taxon-name>)</article-title><source>Zookeys</source><day>21</day><month>02</month><year>2024</year><volume>1192</volume><fpage>197</fpage><lpage>212</lpage><pub-id pub-id-type="doi">10.3897/zookeys.1192.117754</pub-id></mixed-citation></tp:treatment-meta><tp:nomenclature><label>﻿</label><tp:taxon-name>
            <object-id xmlns:xlink="http://www.w3.org/1999/xlink" content-type="arpha" xlink:type="simple">9ED5768B-CE2B-5F20-9D0C-0EFA25C94D15</object-id>
            <tp:taxon-name-part taxon-name-part-type="genus" reg="Parallelothrips">Parallelothrips</tp:taxon-name-part>
            <tp:taxon-name-part taxon-name-part-type="species" reg="separatus">separatus</tp:taxon-name-part>
            <object-id xmlns:xlink="http://www.w3.org/1999/xlink" content-type="zoobank" xlink:type="simple">https://zoobank.org/B65E3843-59B7-48F1-9757-82F56AD5E1C6</object-id>
          </tp:taxon-name><tp:taxon-authority>Guo, Engel, Shih &amp; Ren</tp:taxon-authority><tp:taxon-status xmlns:xlink="http://www.w3.org/1999/xlink" xlink:type="simple">sp. nov.</tp:taxon-status><xref ref-type="fig" rid="F1">Figs 1</xref><xref ref-type="fig" rid="F2">, 2</xref><xref ref-type="fig" rid="F3">, 3</xref></tp:nomenclature><tp:treatment-sec sec-type="type material" id="SECID0E14AE"><title>Type materials.</title><p><bold><italic>Holotype</italic></bold> male (CNU-THY-MA2016116) and <bold><italic>paratype</italic></bold> female (CNU-THY-MA2016117), both as inclusions in Kachin amber piece CNU006122.</p></tp:treatment-sec><tp:treatment-sec sec-type="etymology" id="SECID0EI5AE"><title>Etymology.</title><p>The specific epithet is the Latin participle <italic>sēparātus</italic>, meaning “divided” or “separated” and referring to the distance between the pronotum and mesonotum of the holotype.</p></tp:treatment-sec><tp:treatment-sec sec-type="diagnosis" id="SECID0EQ5AE"><title>Diagnosis.</title><p>As for the genus (<italic>vide supra</italic>).</p></tp:treatment-sec><tp:treatment-sec sec-type="description" id="SECID0EY5AE"><title>Description.</title><p><bold>Holotype male</bold> (CNU-THY-MA2016116). Body, legs, as well as antennae and wing veins uniformly dark brown, right compound eye and wings partly hidden by a shiny reflective layer of air. Antenna (Fig. <xref ref-type="fig" rid="F1">1A, C</xref>) curved laterally; body fully extended, right forewing spread, some fringe cilia from anterior margin fractured (Fig. <xref ref-type="fig" rid="F2">2A</xref>); legs (Fig. <xref ref-type="fig" rid="F1">1B</xref>) extended except right mid and hind legs folded under body.</p><p>Head (Fig. <xref ref-type="fig" rid="F1">1C</xref>) wider than long, dorsally sculptured with transverse striations at base, cheeks rounded behind compound eyes. Compound eye (Fig. <xref ref-type="fig" rid="F1">1C</xref>) large, with dozens of large ommatidia, front margin protruding over base of antenna, postocular setae as well as ocellar setae short and pointed, directing backward; median ocellus directed forwards, lateral ocelli close to compound eyes. Antenna (Figs <xref ref-type="fig" rid="F1">1D</xref>, <xref ref-type="fig" rid="F2">2D</xref>) with nine antennomeres, antennomeres II–IX rounded with transversal annulation, furnished with several microtrichia (Fig. <xref ref-type="fig" rid="F2">2E</xref>); antennomeres I–IV stouter than distal antennomeres; I broadened basally, III–IV symmetrical inverse cone-shaped and both having a conical sensorium with a broad base; sense cone simple, at least one inner on antennomeres II–VI. Mouth cone (Fig. <xref ref-type="fig" rid="F3">3C</xref>) short; maxillary palps stout, trimerous; labial palps short and slender.</p><fig id="F3" position="float" orientation="portrait"><object-id xmlns:xlink="http://www.w3.org/1999/xlink" content-type="doi" xlink:type="simple">10.3897/zookeys.1192.117754.figure3</object-id><object-id xmlns:xlink="http://www.w3.org/1999/xlink" content-type="arpha" xlink:type="simple">1B49ADB1-2B03-56B9-824A-4E292E4B65AA</object-id><label>Figure 3.</label><caption><p><italic><tp:taxon-name><tp:taxon-name-part taxon-name-part-type="genus" reg="Parallelothrips">Parallelothrips</tp:taxon-name-part><tp:taxon-name-part taxon-name-part-type="species" reg="separatus">separatus</tp:taxon-name-part></tp:taxon-name></italic> gen. et sp. nov. <bold>A</bold> female (CNU-THY-MA2016117), dorsal view <bold>B</bold> fore leg of male (CNU-YHY-MA2016116), vesicle cone-shaped at the tip <bold>C</bold> mouth cone (CNU-THY-MA2016116), mp indicated: maxillary palpus, lp indicated: labial palpus <bold>D</bold> distal abdominal segments of male (CNU-THY-MA2016116), spine on segment IX (indicated by a white arrow).</p></caption><graphic xmlns:xlink="http://www.w3.org/1999/xlink" xlink:href="zookeys-1192-197_article-117754__-g003.jpg" position="float" orientation="portrait" xlink:type="simple" id="oo_990501.jpg"><uri content-type="original_file" xlink:type="simple">https://binary.pensoft.net/fig/990501</uri></graphic></fig><p>Pronotum (Fig. <xref ref-type="fig" rid="F1">1C</xref>) wider than long, dorsally sculptured with transverse striations, lateral margin rounded, tightly adjoined to head; anteromarginal and posteromarginal setae comb-like; anteroangular setae not visible, posteroangular setae long and stout. Mesonotum fan-shaped; sculptured with transverse striations, slightly separated from pronotum. Metanotum sculptured with light longitudinal striations. Fore wing (Fig. <xref ref-type="fig" rid="F2">2A</xref>) narrow, slightly wider at basal third, distally slightly bent forwards. Wing venation pale in color, anterior vein ending at apex, with seven small setae; posterior vein with six setae distributed evenly, ending near wing tip, one crossvein (r-m) present between them, other above it; membrane (Fig. <xref ref-type="fig" rid="F2">2B</xref>) covered with microtrichia. Fringe cilia fine and long, those located near duplicated cilia slightly undulate; wavy duplicated cilia present near apex and apical part of posterior wing margin, stouter than other cilia. Anteromarginal setae long and fine, running parallel to direction of fringe cilia and spaced in pairs; foremost fringe cilia lack paired anteromarginal setae, and position of first fringe cilium quiet distant, near base of wing (Fig. <xref ref-type="fig" rid="F2">2A</xref>). Some microtrichia densely arranged along anterior wing margin, extending from base to apex (Fig. <xref ref-type="fig" rid="F2">2B</xref>). Clavus with a pair of setiform processes at tip. Hind wing (Fig. <xref ref-type="fig" rid="F2">2C</xref>) almost transparent, membrane covered with microtrichia, with one longitudinal vein ending nearly at wing apex; fringe cilia from posterior margin longer than that of anterior margin, and both straight. Legs (Figs <xref ref-type="fig" rid="F2">2F</xref>, <xref ref-type="fig" rid="F3">3B</xref>) furnished with many microtrichia, hind leg (Fig. <xref ref-type="fig" rid="F2">2F</xref>) with two spines on femora and a stout spine at the end of tibiae, tarsi dimerous, no hamus present, vesicles cone-shaped.</p><p>Abdomen with ten segments, dorsally sculptured with lines of transverse striations; some small setae present on posterior margin of each segment; segment I partly hidden by metanotum, not narrower than thorax at basal segments, slightly bent upwards at apex; with a pair of spines and a pair of short stout setae on segment IX (Fig. <xref ref-type="fig" rid="F3">3D</xref>); segment X round, pleurite protrudes on both sides, aedeagus protrudes medioapically.</p><p><bold>Paratype female</bold> (CNU-THY-MA2016117, Fig. <xref ref-type="fig" rid="F3">3A</xref>). Body, antennae, and legs uniformly dark brown, wing surface as well as veins and fringe cilia light brown. Body slightly inclined to left, antennae curved to both sides, pronotum bent downwards, abdomen extended; wings spread; right fore and mid legs spread, other legs bent under head and body.</p><p>Nearly identical to male (CNU-THY-MA2016116) in size, but lighter in color. Compound eye protruding over front margin of head, ocellus large. Forewing narrow, duplicated cilia extending from mid-wing to tip, clearly undulate near apex. Fore legs with femora stout, mid and hind legs slender; vesicles rounded at apex of each tarsus. Abdomen slenderer than thorax and gradually broadening before segment VI; latero-tergites protruding on segments III–VI; segments VIII–X cone-shaped, curved downwards, narrow and elongate; surrounded with several long and strong setae apically.</p></tp:treatment-sec><tp:treatment-sec sec-type="description" id="SECID0E3CAG"><title>Measurements.</title><p>Male CNU-THY-MA2016116 (in microns): Body length 946 (antennae not included). Head, length 108; width 155. Eye, length 43; width 44. Prothorax, length 74; width 203. Anteromarginal setae, length 17; posteromarginal setae, length 24; posteroangular setae, length 54. Pterothorax, length 146; largest width 215. Abdomen, length 548; largest width 205 (segment V). Antenna, length 285; lengths of segments: I 20, II 38, III 43, IV 44, V 33, VI 37, VII 25 VIII 16, IX 29. Forewing, length 555, width 40 at crossvein. Hind wing, length 554, largest width 29. Fore leg, length 341; mid leg, length 336; hind leg, length 340.</p><p>Female CNU-THY-MA2016117 (in microns): Body length 1010 (antennae not included). Head, length 110; width 122. Eyes, length 61; width 49. Hind ocelli, diameter 8. Prothorax, length 110; width 161. Anteromarginal setae, length 19; posteromarginal setae, length 19; posteroangular setae, length 61. Pterothorax, length 206; largest width 222. Abdomen, length 553; largest width 231 (segment V). Antenna, length 236; lengths of segments: I 22, II 32, III 43, IV 34, V 30, VI 22, VII 14, VIII 13, IX 26. Forewing, length 580, width 31 at crossvein. Hind wing, length 599, largest width 26. Fore leg, length 254.</p></tp:treatment-sec><tp:treatment-sec sec-type="Syninclusions" id="SECID0ECDAG"><title>Syninclusions.</title><p>Some cycad pollen (Fig. <xref ref-type="fig" rid="F4">4</xref>) was found around and on the body of the male.</p><fig id="F4" position="float" orientation="portrait"><object-id xmlns:xlink="http://www.w3.org/1999/xlink" content-type="doi" xlink:type="simple">10.3897/zookeys.1192.117754.figure4</object-id><object-id xmlns:xlink="http://www.w3.org/1999/xlink" content-type="arpha" xlink:type="simple">A4F47BFB-E08A-550C-943E-BD4F6975B66F</object-id><label>Figure 4.</label><caption><p>Cycad pollen found in the CNU-THY-MA2016116 <bold>A</bold> pollen distributed around the thrips <bold>B</bold> pollen attached on the fringe cilia and legs <bold>C</bold> enlarged details of the cycad pollen.</p></caption><graphic xmlns:xlink="http://www.w3.org/1999/xlink" xlink:href="zookeys-1192-197_article-117754__-g004.jpg" position="float" orientation="portrait" xlink:type="simple" id="oo_990502.jpg"><uri content-type="original_file" xlink:type="simple">https://binary.pensoft.net/fig/990502</uri></graphic></fig></tp:treatment-sec><tp:treatment-sec><!--Section generated to contain objects referenced in tp:taxon-treatment.--><fig id="F1" position="float" orientation="portrait"><object-id xmlns:xlink="http://www.w3.org/1999/xlink" content-type="doi" xlink:type="simple">10.3897/zookeys.1192.117754.figure1</object-id><object-id xmlns:xlink="http://www.w3.org/1999/xlink" content-type="arpha" xlink:type="simple">4BB68339-1E9D-585D-BF71-DB16B054042A</object-id><label>Figure 1.</label><caption><p><italic><tp:taxon-name><tp:taxon-name-part taxon-name-part-type="genus" reg="Parallelothrips">Parallelothrips</tp:taxon-name-part><tp:taxon-name-part taxon-name-part-type="species" reg="separatus">separatus</tp:taxon-name-part></tp:taxon-name></italic> gen. et sp. nov.; holotype male (CNU-THY-MA2016116) <bold>A</bold> dorsal view <bold>B</bold> ventral view <bold>C</bold> head and pronotum, dorsal view <bold>D</bold> left antenna, conical sensorium present on antennomeres III–IV.</p></caption><graphic xmlns:xlink="http://www.w3.org/1999/xlink" xlink:href="zookeys-1192-197_article-117754__-g001.jpg" position="float" orientation="portrait" xlink:type="simple" id="oo_990499.jpg"><uri content-type="original_file" xlink:type="simple">https://binary.pensoft.net/fig/990499</uri></graphic></fig><fig id="F2" position="float" orientation="portrait"><object-id xmlns:xlink="http://www.w3.org/1999/xlink" content-type="doi" xlink:type="simple">10.3897/zookeys.1192.117754.figure2</object-id><object-id xmlns:xlink="http://www.w3.org/1999/xlink" content-type="arpha" xlink:type="simple">0BC5050A-7742-51D2-907A-627D888187E2</object-id><label>Figure 2.</label><caption><p><italic><tp:taxon-name><tp:taxon-name-part taxon-name-part-type="genus" reg="Parallelothrips">Parallelothrips</tp:taxon-name-part><tp:taxon-name-part taxon-name-part-type="species" reg="separatus">separatus</tp:taxon-name-part></tp:taxon-name></italic> gen. et sp. nov.; holotype male (CNU-THY-MA2016116) <bold>A</bold> right fore wing, dorsal view, the foremost fringe cilium lacks a corresponding anteromarginal setae (indicated by black arrows) <bold>B</bold> microtrichia of anterior wing margin <bold>C</bold> surface of hind wing, covered with microtrichia <bold>D</bold> ventral view of left antenna <bold>E</bold> antennomere V, showing rounded annulation sculpture and microtrichia <bold>F</bold> dorsal view of hind leg (from metafemur onward).</p></caption><graphic xmlns:xlink="http://www.w3.org/1999/xlink" xlink:href="zookeys-1192-197_article-117754__-g002.jpg" position="float" orientation="portrait" xlink:type="simple" id="oo_990500.jpg"><uri content-type="original_file" xlink:type="simple">https://binary.pensoft.net/fig/990500</uri></graphic></fig></tp:treatment-sec></tp:taxon-treatment>
