# Supplementary material for: ﻿New stenurothripid thrips from mid-Cretaceous Kachin amber (Thysanoptera, Stenurothripidae)
Source: Zookeys. 2024 Feb 21;1192:197–212. doi: 10.3897/zookeys.1192.117754 (PMC10902785; doi:10.3897/zookeys.1192.117754)
Supplement: XML Treatment for Didymothrips [file zookeys.1192.117754-treatment3.xml]

<!DOCTYPE tp:taxon-treatment
  PUBLIC "-//TaxonX//DTD Taxonomic Treatment Publishing DTD v0 20100105//EN" "tax-treatment-NSO.dtd">
<tp:taxon-treatment xmlns:tp="http://www.plazi.org/taxpub"><tp:treatment-meta><kwd-group><label>Taxon classification</label><kwd>
              <named-content content-type="kingdom">Animalia</named-content>
            </kwd><kwd>
              <named-content content-type="order">Thysanoptera</named-content>
            </kwd><kwd>
              <named-content content-type="family">Stenurothripidae</named-content>
            </kwd></kwd-group><mixed-citation publication-type="journal"><person-group><name><surname>Guo</surname><given-names>Dawei</given-names></name><name><surname>Engel</surname><given-names>Michael S.</given-names></name><name><surname>Shih</surname><given-names>Chungkun</given-names></name><name><surname>Ren</surname><given-names>Dong</given-names></name></person-group><article-title>﻿New stenurothripid thrips from mid-Cretaceous Kachin amber (<tp:taxon-name><tp:taxon-name-part taxon-name-part-type="order">Thysanoptera</tp:taxon-name-part></tp:taxon-name>, <tp:taxon-name><tp:taxon-name-part taxon-name-part-type="family">Stenurothripidae</tp:taxon-name-part></tp:taxon-name>)</article-title><source>Zookeys</source><day>21</day><month>02</month><year>2024</year><volume>1192</volume><fpage>197</fpage><lpage>212</lpage><pub-id pub-id-type="doi">10.3897/zookeys.1192.117754</pub-id></mixed-citation></tp:treatment-meta><tp:nomenclature><label>﻿</label><tp:taxon-name>
            <object-id xmlns:xlink="http://www.w3.org/1999/xlink" content-type="arpha" xlink:type="simple">E7B090A3-4B63-5589-AA7E-4FAF6F3487C1</object-id>
            <tp:taxon-name-part taxon-name-part-type="genus" reg="Didymothrips">Didymothrips</tp:taxon-name-part>
            <object-id xmlns:xlink="http://www.w3.org/1999/xlink" content-type="zoobank" xlink:type="simple">https://zoobank.org/C96F2CBF-450D-414F-9E91-AE4CCF232309</object-id>
          </tp:taxon-name><tp:taxon-authority>Guo, Engel, Shih &amp; Ren</tp:taxon-authority><tp:taxon-status xmlns:xlink="http://www.w3.org/1999/xlink" xlink:type="simple">gen. nov.</tp:taxon-status></tp:nomenclature><tp:treatment-sec sec-type="type species" id="SECID0EEFAG"><title>Type species.</title><p><italic><tp:taxon-name><tp:taxon-name-part taxon-name-part-type="genus" reg="Didymothrips">Didymothrips</tp:taxon-name-part><tp:taxon-name-part taxon-name-part-type="species" reg="abdominalis">abdominalis</tp:taxon-name-part></tp:taxon-name></italic> Guo, Engel, Shih &amp; Ren, sp. nov.</p></tp:treatment-sec><tp:treatment-sec sec-type="etymology" id="SECID0EVFAG"><title>Etymology.</title><p>The new generic name is a combination of the Ancient Greek <italic>Δίδυμοι</italic> (<italic>Dídymoi</italic>, the original Greek name for the later Roman Gemini) and the Ancient Greek noun <italic>θρίψ</italic> (<italic>thrips</italic>, meaning, “woodworm”). The name refers to the anteromarginal and posteromarginal setae of the pronotum. The gender of the name is masculine.</p></tp:treatment-sec><tp:treatment-sec sec-type="diagnosis" id="SECID0EDGAG"><title>Diagnosis.</title><p>Antenna (Fig. <xref ref-type="fig" rid="F5">5A</xref>) with nine antennomeres, cone-shaped sensorium present on inverted-triangle shaped antennomeres III–VI. Head (Fig. <xref ref-type="fig" rid="F5">5C</xref>) dorsally sculptured with transverse striations; compound eye protruding in front of the front margin. Pronotum (Fig. <xref ref-type="fig" rid="F5">5C</xref>) about as wide as the head, sculptured with transverse striate, furnished with some sparse microtrichia; anteromarginal and posteromarginal setae of pronotum long and comb-like, two pairs of long posteroangular setae present. Mesonotum partly hidden by pronotum and its posteromarginal setae. Forewing (Fig. <xref ref-type="fig" rid="F5">5D</xref>) narrow, slightly bent forwards and membrane covered with microtrichia; two parallel longitudinal wing veins furnished with several stout setae, crossveins not developed. Fringe cilia long and undulate, duplicated cilia present at distal part of posterior wing margin. Abdomen 10-segmented, showing differences between the male and the female; female (Fig. <xref ref-type="fig" rid="F5">5A, B</xref>) generally with a flat and wide abdomen with pointed terminal direct backward or slightly downward, while male (Fig. <xref ref-type="fig" rid="F5">5A</xref>) with a short and thick abdomen with terminal not pointed.</p><fig id="F5" position="float" orientation="portrait"><object-id xmlns:xlink="http://www.w3.org/1999/xlink" content-type="doi" xlink:type="simple">10.3897/zookeys.1192.117754.figure5</object-id><object-id xmlns:xlink="http://www.w3.org/1999/xlink" content-type="arpha" xlink:type="simple">0C4C104A-1B49-550F-9C4B-F972BACF0BBE</object-id><label>Figure 5.</label><caption><p><italic><tp:taxon-name><tp:taxon-name-part taxon-name-part-type="genus" reg="Didymothrips">Didymothrips</tp:taxon-name-part><tp:taxon-name-part taxon-name-part-type="species" reg="abdominalis">abdominalis</tp:taxon-name-part></tp:taxon-name></italic> gen. et sp. nov. <bold>A</bold> holotype female (right) (CNU-THY-MA2016102/1) and paratype male (left) (CNU-THY-MA2016102/2), dorsal view <bold>B</bold> paratype female (CNU-THY-MA2016118), dorsal view <bold>C</bold> head, antenna and pronotum of CNU-THY-MA2016102/1 <bold>D</bold> forewing of CNU-THY-MA2016102/1.</p></caption><graphic xmlns:xlink="http://www.w3.org/1999/xlink" xlink:href="zookeys-1192-197_article-117754__-g005.jpg" position="float" orientation="portrait" xlink:type="simple" id="oo_990504.jpg"><uri content-type="original_file" xlink:type="simple">https://binary.pensoft.net/fig/990504</uri></graphic></fig></tp:treatment-sec></tp:taxon-treatment>
