# Supplementary material for: ﻿New stenurothripid thrips from mid-Cretaceous Kachin amber (Thysanoptera, Stenurothripidae)
Source: Zookeys. 2024 Feb 21;1192:197–212. doi: 10.3897/zookeys.1192.117754 (PMC10902785; doi:10.3897/zookeys.1192.117754)
Supplement: XML Treatment for Didymothrips abdominalis [file zookeys.1192.117754-treatment4.xml]

<!DOCTYPE tp:taxon-treatment
  PUBLIC "-//TaxonX//DTD Taxonomic Treatment Publishing DTD v0 20100105//EN" "tax-treatment-NSO.dtd">
<tp:taxon-treatment xmlns:tp="http://www.plazi.org/taxpub"><tp:treatment-meta><kwd-group><label>Taxon classification</label><kwd>
              <named-content content-type="kingdom">Animalia</named-content>
            </kwd><kwd>
              <named-content content-type="order">Thysanoptera</named-content>
            </kwd><kwd>
              <named-content content-type="family">Stenurothripidae</named-content>
            </kwd></kwd-group><mixed-citation publication-type="journal"><person-group><name><surname>Guo</surname><given-names>Dawei</given-names></name><name><surname>Engel</surname><given-names>Michael S.</given-names></name><name><surname>Shih</surname><given-names>Chungkun</given-names></name><name><surname>Ren</surname><given-names>Dong</given-names></name></person-group><article-title>﻿New stenurothripid thrips from mid-Cretaceous Kachin amber (<tp:taxon-name><tp:taxon-name-part taxon-name-part-type="order">Thysanoptera</tp:taxon-name-part></tp:taxon-name>, <tp:taxon-name><tp:taxon-name-part taxon-name-part-type="family">Stenurothripidae</tp:taxon-name-part></tp:taxon-name>)</article-title><source>Zookeys</source><day>21</day><month>02</month><year>2024</year><volume>1192</volume><fpage>197</fpage><lpage>212</lpage><pub-id pub-id-type="doi">10.3897/zookeys.1192.117754</pub-id></mixed-citation></tp:treatment-meta><tp:nomenclature><label>﻿</label><tp:taxon-name>
            <object-id xmlns:xlink="http://www.w3.org/1999/xlink" content-type="arpha" xlink:type="simple">7A0C9075-7784-5F5C-BAA1-49F955C6769F</object-id>
            <tp:taxon-name-part taxon-name-part-type="genus" reg="Didymothrips">Didymothrips</tp:taxon-name-part>
            <tp:taxon-name-part taxon-name-part-type="species" reg="abdominalis">abdominalis</tp:taxon-name-part>
            <object-id xmlns:xlink="http://www.w3.org/1999/xlink" content-type="zoobank" xlink:type="simple">https://zoobank.org/B9768AC0-4906-4E12-A555-2C3F6A0712EB</object-id>
          </tp:taxon-name><tp:taxon-authority>Guo, Engel, Shih &amp; Ren</tp:taxon-authority><tp:taxon-status xmlns:xlink="http://www.w3.org/1999/xlink" xlink:type="simple">sp. nov.</tp:taxon-status><xref ref-type="fig" rid="F5">Fig. 5</xref></tp:nomenclature><tp:treatment-sec sec-type="type material" id="SECID0EPJAG"><title>Type materials.</title><p><bold><italic>Holotype</italic></bold> female (CNU-THY-MA2016102/1) and <bold><italic>paratype</italic></bold> male CNU-THY-MA2016102/2 (Fig. <xref ref-type="fig" rid="F5">5A</xref>), inclusions in Kachin amber piece CNU009269; as well as a paratype female CNU-THY-MA2016118 (Fig. <xref ref-type="fig" rid="F5">5B</xref>) in Kachin amber piece CNU009461.</p></tp:treatment-sec><tp:treatment-sec sec-type="etymology" id="SECID0EFKAG"><title>Etymology.</title><p>The specific epithet is from the Latin adjective <italic>abdōminālis</italic>, meaning “abdominal” and referring to the wide abdomen of the species.</p></tp:treatment-sec><tp:treatment-sec sec-type="diagnosis" id="SECID0ENKAG"><title>Diagnosis.</title><p>As for the genus (<italic>vide supra</italic>).</p></tp:treatment-sec><tp:treatment-sec sec-type="description" id="SECID0EVKAG"><title>Description.</title><p><bold>Holotype female</bold> (CNU-THY-MA2016102/1). Body (Fig. <xref ref-type="fig" rid="F5">5A</xref>) uniformly dark brown, antennae and wing veins light brown, posterior half of pronotum transparent. Antennae (Fig. <xref ref-type="fig" rid="F5">5C</xref>) bent towards sides, legs spread under body, forewing (Fig. <xref ref-type="fig" rid="F5">5A</xref>) overlapping body, right hind wing partly covered by forewing, left hind wing almost completely covered by fore wing except apex.</p><p>Head (Fig. <xref ref-type="fig" rid="F5">5C</xref>) wider than long, dorsally sculptured with transverse striations. Cheek nearly straight, slightly diverging posteriorly. A pair of short ocellar setae located behind lateral ocelli; two pairs of postocular setae close to compound eyes. Ocelli rather large, median ocellus near middle of base of antenna, interocellar setae long and direct upward; lateral ocelli located close to compound eye. Compound eye (Fig. <xref ref-type="fig" rid="F5">5C</xref>) protruding in front of anterior margin of head, with many large ommatidia. Antenna (Fig. <xref ref-type="fig" rid="F5">5C</xref>) with nine antennomeres; I inverse funnel-shaped, II oval, III–IV inverted-triangle shaped, V–IX elongate club-shaped, II–IX with a pedicle at base. Conical sensorium present on antennomere III but not visible on IV. Mouth cone difficult to observe.</p><p>Pronotum (Fig. <xref ref-type="fig" rid="F5">5C</xref>) wider than long, trapezoidal, tightly adjoined with head; dorsally with transverse sculpture and some sparse setae; anteromarginal and posteromarginal setae long and comb-like; posteroangular setae long and pointed. Mesonotum (Fig. <xref ref-type="fig" rid="F5">5A</xref>) triangular; dorsally with some transverse striations, partly covered by pronotum. Metanotum dorsally furnished with some stout setae and longitudinal lines, slightly bent upwards. Forewing (Fig. <xref ref-type="fig" rid="F5">5D</xref>) narrow, slightly bent forwards at apex; two longitudinal veins light in color and parallel, anterior vein ending at apex, with strong setae; posterior vein reaching 4/5 of wing length; two crossveins visible close to each other between anterior wing margin and longitudinal veins at basal third; membrane furnished with many microtrichia. Fringe cilia straight on anterior margin but undulate and a little longer on posterior margin; duplicated cilia undulate (Fig. <xref ref-type="fig" rid="F5">5D</xref>). Clavus with pair of setiform processes at tip. Hind wing transparent, one longitudinal vein nearly reaching apex, some microtrichia present at apex of wing. Legs long and slender, femora of fore legs slightly enlarged, protarsus without a hamus.</p><p>Abdomen (Fig. <xref ref-type="fig" rid="F5">5A</xref>) flat and broad, dorsally sculptured with transverse striations; abdominal tergite I hidden by metanotum, wider than thorax at middle part, widest at segments V–VI, rapidly tapering in width along segments VIII–X; segment X conically shaped, surrounded with some long straight setae, directed posteriorly.</p><p><bold>Paratype male</bold> (CNU-THY-MA2016102/2, Fig. <xref ref-type="fig" rid="F5">5A</xref>). Body, legs, and antennae uniformly dark brown, fore wing membrane light brown. Body not fully extended, with head slightly bent downwards and abdomen bent upwards; fore and mid legs recurved under body, blocked by a female thrips (CNU-THY-MA2016102/1), hind legs fully extended; wings overlapping body.</p><p>Similar to female in color and most body structures, but smaller and much slender in size. Antenna stouter than female; abdomen short and thick, generally slightly bent upwards, not wider than thorax, edges between different segments distinct, somewhat conical process present on segment IX, segment X round, with two pleurites connected by membrane.</p></tp:treatment-sec><tp:treatment-sec sec-type="description" id="SECID0EYMAG"><title>Measurements.</title><p>Female CNU-THY-MA2016102/1 (in microns): Body length 799 (antenna not included). Head, length 72; width 166. Eye, length 50; width 33. Hind ocelli, diameter 12; distance between the hind ocelli 43. Prothorax, length 134; width 168. Anteromarginal setae, length 24; posteromarginal setae, length 26. Pterothorax, length 169; largest width 250. Abdomen, length 567; largest width 308 (segment V). Antenna, length 262; lengths of segments: I 17, II 33, III 35, IV 37, V 37, VI 33, VII 23, VIII 21, IX 26. Forewing, length 562, width 33 at crossvein. Hind wing, length 551.</p><p>Male CNU-THY-MA2016102/2 (in microns): Body length 745 (antenna not included). Head, length 90; width 138. Eye, length 58; width 48. Hind ocelli, diameter 12; distance between the hind ocelli 32. Ocellar setae, length 34. Postocular setae, length 30. Prothorax, length 125; width 185. Anteromarginal setae, length 24; posteromarginal setae, length 26. Pterothorax, length 148; largest width 226. Abdomen, length 379; largest width 221 (segment V). Antenna, length 266; lengths of segments: I 16, II 38, III 37, IV 33, V 31, VI 34, VII 25, VIII 25, IX 27. Forewing, length 604, width 37 at crossvein.</p></tp:treatment-sec><tp:treatment-sec sec-type="Syninclusions" id="SECID0E5MAG"><title>Syninclusions.</title><p>168 <italic><tp:taxon-name><tp:taxon-name-part taxon-name-part-type="genus" reg="Stenurothrips">Stenurothrips</tp:taxon-name-part></tp:taxon-name></italic> specimens are preserved in the amber CNU-THY-MA2016102, together with a cicadid (<tp:taxon-name><tp:taxon-name-part taxon-name-part-type="order">Hemiptera</tp:taxon-name-part></tp:taxon-name>), a nematoceran (<tp:taxon-name><tp:taxon-name-part taxon-name-part-type="order">Diptera</tp:taxon-name-part></tp:taxon-name>), and an apocritan wasp (<tp:taxon-name><tp:taxon-name-part taxon-name-part-type="order">Hymenoptera</tp:taxon-name-part></tp:taxon-name>). Two stenurothripids, an unnamed species of <tp:taxon-name><tp:taxon-name-part taxon-name-part-type="family">Thripidae</tp:taxon-name-part></tp:taxon-name>, and an aphid are contained in CNU-THY-MA2016118.</p></tp:treatment-sec><tp:treatment-sec><!--Section generated to contain objects referenced in tp:taxon-treatment.--><fig id="F5" position="float" orientation="portrait"><object-id xmlns:xlink="http://www.w3.org/1999/xlink" content-type="doi" xlink:type="simple">10.3897/zookeys.1192.117754.figure5</object-id><object-id xmlns:xlink="http://www.w3.org/1999/xlink" content-type="arpha" xlink:type="simple">0C4C104A-1B49-550F-9C4B-F972BACF0BBE</object-id><label>Figure 5.</label><caption><p><italic><tp:taxon-name><tp:taxon-name-part taxon-name-part-type="genus" reg="Didymothrips">Didymothrips</tp:taxon-name-part><tp:taxon-name-part taxon-name-part-type="species" reg="abdominalis">abdominalis</tp:taxon-name-part></tp:taxon-name></italic> gen. et sp. nov. <bold>A</bold> holotype female (right) (CNU-THY-MA2016102/1) and paratype male (left) (CNU-THY-MA2016102/2), dorsal view <bold>B</bold> paratype female (CNU-THY-MA2016118), dorsal view <bold>C</bold> head, antenna and pronotum of CNU-THY-MA2016102/1 <bold>D</bold> forewing of CNU-THY-MA2016102/1.</p></caption><graphic xmlns:xlink="http://www.w3.org/1999/xlink" xlink:href="zookeys-1192-197_article-117754__-g005.jpg" position="float" orientation="portrait" xlink:type="simple" id="oo_990504.jpg"><uri content-type="original_file" xlink:type="simple">https://binary.pensoft.net/fig/990504</uri></graphic></fig></tp:treatment-sec></tp:taxon-treatment>
